# Supplementary material for: Characterization of an In Vivo Neutralizing Anti-Vaccinia Virus D8 Single-Chain Fragment Variable (scFv) from a Human Anti-Vaccinia Virus-Specific Recombinant Library
Source: Vaccines (Basel). 2021 Nov 10;9(11):1308. doi: 10.3390/vaccines9111308 (PMC8619513; doi:10.3390/vaccines9111308)
Supplement: Supplementary file 1 [file vaccines-09-01308-s001.zip]

Archive with 1 entries (1 files):
- vaccines-1422790-supplementary.pdf
